# Supplementary material for: Multiple neuronal networks coordinate Hydra mechanosensory behavior
Source: eLife. 2021 Jul 30;10:e64108. doi: 10.7554/eLife.64108 (PMC8324302; doi:10.7554/eLife.64108)
Supplement: Figure 4—source data 1. — The file (Fig4_SourceData.zip) contains three folders ‘Hydra1,’ ‘Hydra2,’ and ‘Hydra3’ for the three different animals with individually tracked single neurons. Each folder contains a file called ‘IndividualNeuronTraces.mat’ with three different matrices: ‘NeuronROI_RawFluorAllFrames’ matrix (# of rows = # of neurons + 1, # of columns = # of frames) contain the raw fluorescence intensities individual neuronal ROIs. Each row is different neuron, and the last row in the matrix is the average fluorescence from peduncle ROI’; ‘ROI_xLocAllFrames’ matrix (# of rows = # of neurons, # of columns = # of frames) contains the x position of the center of circular ROIs for individual neurons; ‘ROI_yLocAllFrames’ matrix (# of rows = # of neurons, # of columns = # of frames) contains the y position of the center of circular ROIs for individual neurons. [file elife-64108-fig4-data1.zip]

Archive with 18 entries (15 files):
- Hydra1/
- __MACOSX/._Hydra1
- Hydra1/.DS_Store
- __MACOSX/Hydra1/._.DS_Store
- Hydra1/IndividualNeuronTraces.mat
- __MACOSX/Hydra1/._IndividualNeuronTraces.mat
- Hydra2/
- __MACOSX/._Hydra2
- Hydra2/.DS_Store
- __MACOSX/Hydra2/._.DS_Store
- Hydra2/IndividualNeuronTraces.mat
- __MACOSX/Hydra2/._IndividualNeuronTraces.mat
- Hydra3/
- __MACOSX/._Hydra3
- Hydra3/.DS_Store
- __MACOSX/Hydra3/._.DS_Store
- Hydra3/IndividualNeuronTraces.mat
- __MACOSX/Hydra3/._IndividualNeuronTraces.mat
